# Supplementary material for: The Second Highest Prevalence of Celiac Disease Worldwide: Genetic and Metabolic Insights in Southern Brazilian Mennonites
Source: Genes (Basel). 2023 Apr 30;14(5):1026. doi: 10.3390/genes14051026 (PMC10218569; doi:10.3390/genes14051026)
Supplement: Supplementary file 1 [file genes-14-01026-s001.zip]

Archive with 1 entries (1 files):
- genes-2202237-supplementary.pdf
